# Supplementary material for: Comparative Genome Sequencing Analysis of Some Novel Feline Infectious Peritonitis Viruses Isolated from Some Feral Cats in Long Island
Source: Viruses. 2025 Jan 31;17(2):209. doi: 10.3390/v17020209 (PMC11861946; doi:10.3390/v17020209)
Supplement: Supplementary file 1 [file viruses-17-00209-s001.zip]

Archive with 1 entries (1 files):
- viruses-3405636-supplementary.xlsx
