# Supplementary material for: Comparative Genome Sequencing Analysis of Some Novel Feline Infectious Peritonitis Viruses Isolated from Some Feral Cats in Long Island
Source: Viruses. 2025 Jan 31;17(2):209. doi: 10.3390/v17020209 (PMC11861946; doi:10.3390/v17020209)
Supplement: Supplementary file 1 [file viruses-17-00209-s001.zip › viruses-3405636-supplementary.xlsx]

## Sheet: Sheet1
Accession Number	Genotype	Strain/Isolate	Country	Isolation date
DQ010921	Type II FCoV	FIPV 79-1146 VR-2202 (P100)	USA	2005
KC461237	Type II FCoV	FIPV FCoVWSU791146 P50	USA	2011
PP526173	Type II FCoV	FIPV WSU-79-1146	USA	2024
KC461236	Type II FCoV	FIPV FCoVWSU791146 P8	USA	2011
AY994055	Type II FCoV	FIPV 79-1146	The Netherlands	2005
NC 002306	Type II FCoV	FIPV 79-1146	The Netherlands	2005
PQ192636*	Type II FCoV	FIPV/A15/LIU/2024	USA	2024
PQ202302*	Type II FCoV	FIPV/A37/LIU/2024	USA	2024
OQ311323	Type II FCoV	FIPV 79-1146	China	2023
KC461235	Type II FCoV	FIPV FCoVWSU791146 P1	USA	2011
DQ286389	Type II FCoV	FCoV DF-2	USA	2007
JQ408981	Type II FCoV	FIPV DF-2	Hungary	2012
OR295209	Type II FCoV	FIPV SH2021	China	2021
GQ152141	Group Alpha	FCoV/NTU156/P/2007	Taiwan	2007
GQ477367	Group Alpha	CCoV/NTU336/F/2008	Taiwan	2008
DQ811787	Group Alpha	PRCV ISU-1	USA	2006
DQ811788	Group Alpha	TGEV Purdue P115	USA	2007
DQ848678	Type I FCoV	FCoV C1Je	United Kingdom	2006
FJ938058	Type I FCoV	FCoV UU16	The Netherlands	2007
LC742526	Type I FCoV	FCoV/I/JP15/Fe/35/2015	Japan	2015
PP908788	Type I FCoV	FCoV/Thailand/CU27528/2021	Thailand	2021
JN183882	Type I FCoV	FCoV UU47	The Netherlands	2010
PP908789	Type I FCoV	FCoV/Thailand/CU27724/2021	Thailand	2021
FJ938060	Type I FCoV	FCoV UU2	USA	1993
KU215428	Type I FCoV	FCoV Enteric	Belgium	2013
EU186072	Type I FCoV	FCoV Black	USA	1970
JN183883	Type I FCoV	FCoV UU54	The Netherlands	2010
MH817484	Type I FCoV	FCoV-SB22	Brazil	2015
HQ392472	Type I FCoV	FCoV UU30	The Netherlands	2008
FJ938062	Type I FCoV	FCoV UU9	The Netherlands	2007
FJ938052	Type I FCoV	FCoV UU11	The Netherlands	2007
FJ938059	Type I FCoV	FCoV UU10	The Netherlands	2007
